# Supplementary material for: DNA–Gold Nanoparticle Dumbbells: Synthesis and Nanoscale Characterization
Source: Nanomaterials (Basel). 2025 Oct 17;15(20):1583. doi: 10.3390/nano15201583 (PMC12566764; doi:10.3390/nano15201583)
Supplement: Supplementary file 1 [file nanomaterials-15-01583-s001.zip]

Archive with 1 entries (1 files):
- nanomaterials-3878282-supplementary.pdf
